# Supplementary material for: Investigation of Deoxidation Process of MoO3 Using Environmental TEM
Source: Materials (Basel). 2021 Dec 22;15(1):56. doi: 10.3390/ma15010056 (PMC8746121; doi:10.3390/ma15010056)
Supplement: Supplementary file 1 [file materials-15-00056-s001.zip]

Archive with 1 entries (1 files):
- materials-1453832-supplementary.pdf
